# Supplementary material for: Immunohistochemistry for Skin Cancers: New Insights into Diagnosis and Treatment of Melanoma
Source: Cancers (Basel). 2025 May 25;17(11):1769. doi: 10.3390/cancers17111769 (PMC12153578; doi:10.3390/cancers17111769)
Supplement: Supplementary file 1 [file cancers-17-01769-s001.zip]

Archive with 1 entries (1 files):
- cancers-3624235-supplementary.pdf
